# Supplementary material for: Molecularly Engineered Aza-Crown Ether Functionalized Sodium Alginate Aerogels for Highly Selective and Sustainable Cu2+ Removal
Source: Gels. 2026 Jan 16;12(1):78. doi: 10.3390/gels12010078 (PMC12841500; doi:10.3390/gels12010078)
Supplement: Supplementary file 1 [file gels-12-00078-s001.zip]

Archive with 1 entries (1 files):
- gels-4047705-supplementary.pdf
